# Supplementary material for: Generating a Tolerogenic Cell Therapy Knowledge Graph from Literature
Source: Front Immunol. 2017 Nov 29;8:1656. doi: 10.3389/fimmu.2017.01656 (PMC5712582; doi:10.3389/fimmu.2017.01656)
Supplement: Supplementary file 1 [file data_sheet_1.csv]

cell	cytokine	value	origin	target	score	docs	ndocs
monocyte	IL4	all	cell	cytokine	0.857680672	25132397,26197043,26333489,26974437,27823917,28060313,28129683,28215928	8
monocyte	CSF2	all	cell	cytokine	0.999999985	25132397,25132397,25132397,25132397,25215878,25661728,25661728,25661728,25923217,26056176,26197043,26198406,26333489,26333489,26339660,26339660,26341401,26443621,26443621,26564804,26564804,26626303,26669936,26728371,26755162,26755822,26974437,26974437,26974437,27080531,27298560,27362493,27362493,27799620,27799620,27805582,27823917,27846835,28060313,28060313,28060313,28129683,28129683,28129683,283…	48
epithelial cell	CXCL2	all	cell	cytokine	0.25159481	25134787	1
dendritic cell	FLT3	all	cell	cytokine	0.99931317	25215878,26516183,26516183,26516183,26516183,26516183,26516183,26516183,26516183,26516183,26516183,26516183,26516183,26516183,26516183,26903243,27143255,27166856,28102569,28102569	20
dendritic cell	FLT3LG	all	cell	cytokine	0.643183667	25215878,26516183,26516183,26903243,27143255	5
natural killer cell	FLT3	all	cell	cytokine	0.288717096	25215878	1
natural killer cell	FLT3LG	all	cell	cytokine	0.3005641	25215878	1
monocyte	FLT3	all	cell	cytokine	0.40926794	25215878,27861804	2
T cell	CSF2	all	cell	cytokine	0.999816252	25345808,25923217,25923217,25923217,25923217,25923217,25923217,25923217,25923217,26113402,26166767,26166767,26346531,26493814,26493814,26493814,26493814,26493814,26493814,26612827,27374224,27374224,27415582,27415582,28303764	25
malignant cell	CCL5	all	cell	cytokine	0.297889695	25546229	1
monocyte	CCL11	all	cell	cytokine	0.267742431	25580629	1
monocyte	CCL2	all	cell	cytokine	0.694777161	25580629,26618488,26618488,26755162,27828999,27828999,28222752	7
T cell	CCL22	all	cell	cytokine	0.541149827	25604093,26432403,26432403	3
T cell	IL6	all	cell	cytokine	0.390918645	25616404,27893700	2
T cell	IL18	all	cell	cytokine	0.269731532	25616404	1
T cell	TNF	all	cell	cytokine	0.999421086	25616404,26179759,26223913,26239052,26280119,26411682,26411682,26415983,26415983,26679344,26751016,26751016,26819204,26936962,27076152,27092689,27103745,27103745,27173280,27500894,27874963,28198545	22
dendritic cell	IL6	all	cell	cytokine	0.274401082	25616404	1
dendritic cell	IL18	all	cell	cytokine	0.27757577	25616404	1
dendritic cell	TNF	all	cell	cytokine	0.409282446	25616404,25983082	2
plasmacytoid dendritic cell	CXCL12	all	cell	cytokine	0.280870164	25652640	1
monocyte	CSF1	all	cell	cytokine	0.956285874	25661728,25661728,26443621,26443621,26443621,26443621,27823917,27828999,28512190	9
macrophage	CSF1	all	cell	cytokine	0.999960309	25661728,25661728,25845433,25965393,26346531,26443621,26443621,26459636,26459636,26606688,26634935,26634935,26662415,26673542,26701127,26701127,26758199,26758199,26778110,26778110,27404290,27404290,27415582,27697725,27823917,28031109,28411277,28512190,28512190	29
macrophage	CSF2	all	cell	cytokine	0.999999998	25661728,25661728,25845433,25845433,25965393,26085682,26085682,26113402,26113402,26113402,26118309,26118309,26118309,26339660,26346531,26346531,26443621,26606688,26606688,26634935,26673542,26673542,26701127,26751596,26755162,26755822,26758199,26758199,26758199,26758199,26758199,26758199,26778110,27080531,27288407,27404290,27404290,27404290,27404290,27404290,27404290,27404290,27415582,27415582,277…	53
T cell	CCR4	all	cell	cytokine	0.904305813	25666191,26417005,26417005,26442456,27132989,27250804,27250804,27250804,27250804	9
T cell	CCR9	all	cell	cytokine	0.680964641	25666191,26329428,26537724,27080036,27166946	5
lymphocyte	IL12	all	cell	cytokine	0.302635208	25680285	1
T-helper 17 cell	IL17A	all	cell	cytokine	0.261133977	25732870	1
plasmacytoid dendritic cell	CXCL10	all	cell	cytokine	0.406497473	25753268,26558721	2
mononuclear cell	CCL18	all	cell	cytokine	0.348405925	25762060,25762060	2
mononuclear cell	CCR8	all	cell	cytokine	0.360858617	25762060,25762060	2
induced T-regulatory cell	IL4	all	cell	cytokine	0.285536698	25771178	1
blood cell	CD40LG	all	cell	cytokine	0.239428572	25812624	1
nucleate erythrocyte	CD40LG	all	cell	cytokine	0.234931029	25812624	1
macrophage	IL4	all	cell	cytokine	0.812281198	25845433,25965393,26662415,26758199,26758199,27823917,28031109	7
macrophage	CXCL2	all	cell	cytokine	0.783503898	25865042,25865042,26002743,26941109,27697725,27697725	6
keratinocyte	CXCL2	all	cell	cytokine	0.315058849	25865042	1
perivascular macrophage	CXCL2	all	cell	cytokine	0.309767915	25865042	1
T cell	CXCL2	all	cell	cytokine	0.284877933	25865042	1
memory T cell	CXCL2	all	cell	cytokine	0.280575484	25865042	1
T cell	EBI3	all	cell	cytokine	0.365856575	25869609,25869609	2
regulatory T cell	EBI3	all	cell	cytokine	0.25805831	25869609	1
granulocyte	CSF2	all	cell	cytokine	0.999880763	25923217,25965393,26113402,26113402,26113402,26333489,26333489,26346531,26346531,26436651,26606688,26606688,26673542,26673542,26755162,26758199,26758199,26758199,26990855,27080531,27404290,27404290,27415582,27415582,27716850,27823917,28411277,28411277	28
mononuclear cell	CSF2	all	cell	cytokine	0.999410511	25923217,26524358,26524358,26564804,26564804,26564804,26564804,26974437,26974437,26974437,26974437,26974437,26974437,27136899,27136899,28241093,28241093,28241093,28241093	19
T cell	interleukin-17	all	cell	cytokine	0.580322715	25923217,26223913,26925601,27143255	4
T-helper 2 cell	CCL17	all	cell	cytokine	0.925653236	25936350,25936350,26523868,26523868,26523868,26523868	6
T-helper 2 cell	CCL22	all	cell	cytokine	0.468600502	25936350,25936350	2
Langerhans cell	CCR7	all	cell	cytokine	0.40005199	25936568,27964879	2
T cell	IL17A	all	cell	cytokine	0.514183639	25957225,27076152,27641439,27676456	4
dendritic cell	IL17A	all	cell	cytokine	0.567858745	25957225,25957225,25957225,27676456,27765615	5
CD14-positive monocyte	CSF2	all	cell	cytokine	0.650600032	25965393,26974437,26974437,26974437,27799620	5
CD14-positive monocyte	IL4	all	cell	cytokine	0.385401647	25965393,26974437	2
CD14-positive monocyte	CSF1	all	cell	cytokine	0.28943331	25965393	1
granulocyte	IL4	all	cell	cytokine	0.781073059	25965393,26333489,26662415,26758199,27823917,28031109,28215928	7
granulocyte	CSF1	all	cell	cytokine	0.923239698	25965393,26346531,26606688,26662415,26673542,26758199,27404290,27415582,27823917,28031109,28411277	11
plasmacytoid dendritic cell	IFN1	all	cell	cytokine	1	25972534,25972534,25972534,26018863,26018863,26160613,26170386,26198935,26231120,26231120,26231120,26231120,26231120,26231120,26245802,26274905,26383704,26447229,26514383,26514383,26519527,26519527,26553076,26553076,26553076,26553076,26553076,26553076,26613957,26706891,26706891,26706891,26783340,26787880,26787880,26787880,26879679,26879679,26991804,26991804,27082754,27082754,27082754,27125983,271…	82
dendritic cell	IFN1	all	cell	cytokine	0.999999989	25972534,26068782,26170386,26231120,26245802,26280469,26378160,26447229,26503954,26514383,26553076,26607445,26648480,26648480,26723518,26723518,26783340,26787880,26787880,26895837,26991804,27053760,27082754,27125983,27226090,27327515,27338297,27359083,27377589,27385030,27385030,27385030,27385030,27385030,27511730,27511730,27672125,27697837,27821119,27841872,27863141,27863141,27872208,27872208,278…	47
plasmacytoid dendritic cell	IFN1	all	cell	cytokine	0.999945557	25972534,26170386,26231120,26245802,26447229,26553076,26648480,26648480,26723518,26783340,26787880,26787880,26991804,27053760,27082754,27125983,27226090,27338297,27359083,27377589,27385030,27385030,27672125,27697837,27863141,27863141,28041989	27
plasmacytoid dendritic cell	alpha interferon	all	cell	cytokine	0.258014271	25972534	1
plasmacytoid dendritic cell	CD4	all	cell	cytokine	0.311067892	25972534,25972534	2
monocyte	GM?CSF	all	cell	cytokine	0.290476846	25975204	1
plasmacytoid dendritic cell	CSF2	all	cell	cytokine	0.813544413	25977333,25977333,25977333,26493814,26493814,26493814,27105023	7
neoplastic cell	CSF2	all	cell	cytokine	0.273204068	25977333	1
T cell	transforming growth factor	all	cell	cytokine	0.279625746	25990599	1
granulocyte	CXCL2	all	cell	cytokine	0.23450192	26002743	1
dendritic cell	CXCL2	all	cell	cytokine	0.241705235	26002743	1
dendritic cell	CD40LG	all	cell	cytokine	0.633225847	26018536,26497528,26497528,26519533,26519533	5
myeloid cell	IFN1	all	cell	cytokine	0.227455016	26018863	1
plasmacytoid dendritic cell	TNF	all	cell	cytokine	0.326716166	26018863,26360137	2
mononuclear cell	TNF	all	cell	cytokine	0.251307508	26018863,26018863	2
dendritic cell	TNF	all	cell	cytokine	0.99600186	26018863,26189680,26189680,26223913,26239052,26415983,26516183,26516183,26751016,26802605,27117406,27187742,27528513,27580076,27620720,27919753,28251950	17
plasmacytoid dendritic cell	TNF	all	cell	cytokine	0.246995879	26018863	1
Langerhans cell	CXCL12	all	cell	cytokine	0.650475527	26028481,26539556,27196738,27196738,27196738	5
T cell	IFNG	all	cell	cytokine	0.925181819	26056176,26275446,26292317,26355094,26355094,26355094,26772958,26872418,27076152,27401141,27577059	11
B cell	CD40LG	all	cell	cytokine	0.889808834	26058593,26095176,26497528,26497528,26497528,26497528,26545567,27121231,27634836,27858705	10
leukocyte	IL10	all	cell	cytokine	0.473943882	26059395,26059395,26603204,26794710	4
platelet	CXCL10	all	cell	cytokine	0.252088446	26068706	1
dendritic cell	CXCL10	all	cell	cytokine	0.370114902	26068706,27709605	2
plasmacytoid dendritic cell	CXCL10	all	cell	cytokine	0.258743944	26068706	1
myeloid dendritic cell	IFN1	all	cell	cytokine	0.877406401	26068782,26202227,26202227,26202227,26202227,26723518,27385030,27385030	8
T cell	TNFRSF11A	all	cell	cytokine	0.31528	26076314	1
T cell	TNFSF11	all	cell	cytokine	0.4536777	26076314,26172400,26548487	3
regulatory T cell	TNFRSF11A	all	cell	cytokine	0.317148248	26076314	1
regulatory T cell	TNFSF11	all	cell	cytokine	0.299415432	26076314	1
Langerhans cell	CSF2	all	cell	cytokine	0.865926569	26084192,26084192,26084192,26118309,26118309,26118309,26634935,26634935	8
Langerhans cell	transforming growth factor	all	cell	cytokine	0.264442901	26084192	1
bone marrow cell	CSF2	all	cell	cytokine	0.999451797	26084192,26084192,26084192,26085682,26085682,26333489,26333489,26363056,26498483,27156312,27156312,27156312,27404290,27404290,27788572,27808000,27881156,28397056,28397056	19
bone marrow cell	transforming growth factor	all	cell	cytokine	0.255725539	26084192	1
dendritic cell	CD40LG	all	cell	cytokine	0.328385957	26091297,28012161	2
myeloid dendritic cell	CD40LG	all	cell	cytokine	0.299548172	26091297	1
dendritic cell	IL12	all	cell	cytokine	0.341399007	26091297,26297795	2
dendritic cell	CCR7	all	cell	cytokine	0.471456557	26092936,26092936	2
T follicular helper cell	CXCR5	all	cell	cytokine	0.455536825	26101322,26101322,27147029	3
T cell	CXCR5	all	cell	cytokine	0.476034673	26101322,27147029,27244229,27244229,27244229	5
dendritic cell	CSF2	all	cell	cytokine	0.570541136	26104380,26758199,26758199,26758199	4
fibroblast	CCR6	all	cell	cytokine	0.570235192	26109638,26109638,26109638,26109638	4
fibroblast	CCL20	all	cell	cytokine	0.347806825	26109638,26109638	2
precursor cell	CSF2	all	cell	cytokine	0.354343918	26113402,26113402	2
myeloid dendritic cell	CCR7	all	cell	cytokine	0.803098597	26116501,26116501,26116501,26116501,26116501,26116501,26184374	7
dendritic cell	CCR7	all	cell	cytokine	0.955190956	26116501,26116501,26689751,26689751,26689751,26789922,26789922,27031839,27546005,28356527,28393074	11
mature conventional dendritic cell	CCR7	all	cell	cytokine	0.77989763	26116501,26116501,26689751,26689751,26689751,27546005	6
myeloid dendritic cell	MST1	all	cell	cytokine	0.583389399	26116501,26116501,26116501,26116501	4
dendritic cell	CSF2	all	cell	cytokine	0.999901486	26118309,26118309,26118309,26166767,26197043,26339660,26341401,26403731,26606688,26606688,26751596,26826238,27288407,27357153,27362493,27788572,27788572,27788572,27788572,27823917,27846835,28303764,28341814,28341814,28411277,28411277	26
professional antigen presenting cell	CSF2	all	cell	cytokine	0.316528128	26118309,26569288	2
conventional dendritic cell	FLT3LG	all	cell	cytokine	0.842029256	26129652,26129652,26129652,26397863,27861804,27861804,27861804,27861804	8
conventional dendritic cell	CSF2	all	cell	cytokine	0.832616437	26129652,26129652,26129652,26129652,26129652,26341401,26826238	7
platelet	CCL5	all	cell	cytokine	0.256893746	26133961	1
platelet	CD40LG	all	cell	cytokine	0.254887639	26133961	1
monocyte	CSF3	all	cell	cytokine	0.549375732	26143228,26464217,26755162,26990855	4
dendritic cell	CSF3	all	cell	cytokine	0.2814048	26143228	1
T cell	IL10	all	cell	cytokine	0.616258177	26147684,26147684,26297795,26325377	4
natural killer cell	CCL3	all	cell	cytokine	0.355492793	26157174,26157174	2
natural killer cell	CXCL10	all	cell	cytokine	0.993705375	26157174,26157174,28426135,28426135,28426135,28426135,28426135,28426135,28426135,28426135,28426135,28426135	12
macrophage	IFNG	all	cell	cytokine	0.329880732	26166760,26755162	2
lymphocyte	CSF2	all	cell	cytokine	0.502261985	26166767,26339660,28303764	3
cytotoxic T cell	CSF2	all	cell	cytokine	0.375584824	26166767,28303764	2
hepatocyte	CSF2	all	cell	cytokine	0.228819463	26166767	1
monocyte	CSF1R	all	cell	cytokine	0.766112221	26167653,26443621,26443621,27601030,27601030	5
phagocyte	CSF1R	all	cell	cytokine	0.270547987	26167653	1
mononuclear phagocyte	CSF1R	all	cell	cytokine	0.266396589	26167653	1
macrophage	IL12	all	cell	cytokine	0.262641965	26169828	1
conventional dendritic cell	IFN1	all	cell	cytokine	0.903182094	26170386,26746189,26826238,26826238,26826238,26826238,27233962,27233962,27872208,27872208	10
plasmacytoid dendritic cell	FLT3	all	cell	cytokine	0.729690513	26170386,26170386,26263178,26475733,27233615	5
plasmacytoid dendritic cell	FLT3LG	all	cell	cytokine	0.863583789	26170386,26170386,26263178,26397863,26475733,27233615,27233615	7
lymphocyte	TNFSF11	all	cell	cytokine	0.510121	26172400,26172400,26172400,26172400,26172400	5
osteoclast	TNFSF11	all	cell	cytokine	0.584782539	26172400,26172400,26172400,26172400,26172400	5
memory T cell	TNFSF11	all	cell	cytokine	0.241671411	26172400	1
dendritic cell	TNFSF11	all	cell	cytokine	0.326490658	26172400,26172400,26548487	3
macrophage	EGFR	all	cell	cytokine	0.237908277	26176828	1
T cell	EGFR	all	cell	cytokine	0.254624351	26176828	1
neutrophil	EGFR	all	cell	cytokine	0.254217279	26176828	1
professional antigen presenting cell	TNF	all	cell	cytokine	0.359278692	26179759,26179759	2
plasmacytoid dendritic cell	CXCR3	all	cell	cytokine	0.341507377	26183767,27324480	2
T cell	CXCR3	all	cell	cytokine	0.305354057	26183767,26183767	2
endothelial cell	CXCR3	all	cell	cytokine	0.233438621	26183767	1
myeloid dendritic cell	IFNG	all	cell	cytokine	0.368321577	26184374,26184374	2
dendritic cell	IFNG	all	cell	cytokine	0.576569936	26184374,26355094,27405489,27548133	4
mesenchymal stem cell	CCR7	all	cell	cytokine	0.249727708	26184374	1
ILC1	IL2	all	cell	cytokine	0.271981772	26187413	1
group 3 innate lymphoid cell	IL2	all	cell	cytokine	0.270974884	26187413	1
plasmacytoid dendritic cell	TNFSF10	all	cell	cytokine	0.671094966	26194553,26320191,26871575,26871575,27716850	5
dendritic cell	IL4	all	cell	cytokine	0.323483377	26197043,27823917	2
granulocyte monocyte progenitor cell	CSF2	all	cell	cytokine	0.495402337	26198406,27456830,27456830,27456830	4
myeloid dendritic cell	IFNAR1	all	cell	cytokine	0.351295517	26202227,26202227	2
endothelial cell	IFN1	all	cell	cytokine	0.368188621	26202227,26607445	2
macrophage	CCL3	all	cell	cytokine	0.641761158	26202982,26202982,26701127,27697725,27697725	5
macrophage	CCL4	all	cell	cytokine	0.518986303	26202982,26202982,26701127,27697725	4
macrophage	CCL2	all	cell	cytokine	0.786775492	26202982,26202982,26618488,26755162,27157410,27697725,27697725	7
neutrophil	CXCL8	all	cell	cytokine	0.249886856	26205220	1
dendritic cell	CCL5	all	cell	cytokine	0.449390709	26208356,26516183,26516183	3
malignant cell	CXCL9	all	cell	cytokine	0.239435308	26208907	1
malignant cell	CXCL10	all	cell	cytokine	0.23683101	26208907	1
lymphocyte	interleukin-17	all	cell	cytokine	0.235532088	26223913	1
lymphocyte	TNF	all	cell	cytokine	0.319360425	26223913,26679344	2
mesenchymal stem cell	interleukin-17	all	cell	cytokine	0.258102793	26223913	1
mesenchymal stem cell	TNF	all	cell	cytokine	0.286940019	26223913	1
leukocyte	interleukin-17	all	cell	cytokine	0.237385545	26223913	1
leukocyte	TNF	all	cell	cytokine	0.414463726	26223913,26521691,28275260	3
natural killer cell	interleukin-17	all	cell	cytokine	0.244836856	26223913	1
natural killer cell	TNF	all	cell	cytokine	0.247301082	26223913	1
dendritic cell	interleukin-17	all	cell	cytokine	0.267779434	26223913	1
leukocyte	IFN1	all	cell	cytokine	0.699470566	26231120,27082754,27385030,27605675,27792766,27792766	6
stem cell	c?kit	all	cell	cytokine	0.284632313	26238189	1
dendritic cell	c?kit	all	cell	cytokine	0.281200335	26238189	1
conventional dendritic cell	CSF3	all	cell	cytokine	0.295523138	26238491	1
regulatory T cell	TNF	all	cell	cytokine	0.230041935	26239052	1
neutrophil	IFN1	all	cell	cytokine	0.456116154	26245802,26895837,27283739	3
plasmacytoid dendritic cell	interferon-alpha	all	cell	cytokine	0.264590108	26250892	1
dendritic cell	interferon-alpha	all	cell	cytokine	0.271265068	26250892	1
leukocyte	interferon-alpha	all	cell	cytokine	0.249626494	26250892	1
plasmacytoid dendritic cell	interferon-alpha	all	cell	cytokine	0.271265068	26250892	1
T cell	CCR7	all	cell	cytokine	0.977843327	26252775,26515292,26537724,26789922,26789922,27076676,27076676,27424807,27424807,27424807,27658741,28356527,28393074	13
T cell	CCL21	all	cell	cytokine	0.368106524	26252775,26537724	2
common lymphoid progenitor	FLT3	all	cell	cytokine	0.329627143	26263178,26263178	2
common lymphoid progenitor	FLT3LG	all	cell	cytokine	0.316709189	26263178,26263178	2
hepatocyte	SPP1	all	cell	cytokine	0.256548335	26269331	1
hematopoietic stem cell	SPP1	all	cell	cytokine	0.565422403	26269331,26269331,26269331	3
epithelial cell	SPP1	all	cell	cytokine	0.296857437	26269331	1
endothelial cell	SPP1	all	cell	cytokine	0.305079518	26269331	1
hepatic stellate cell	SPP1	all	cell	cytokine	0.288890844	26269331	1
T cell	IFN1	all	cell	cytokine	0.975684425	26275446,26351279,26351279,26385431,26493814,26514383,26786557,26786557,26895837,27227559,27227559,27603520,27872213	13
T cell	TNFRSF18	all	cell	cytokine	0.701049374	26280119,26280119,26391104,26391104,26408669,26408669,26501838	7
T-helper 9 cell	TNFRSF18	all	cell	cytokine	0.42439798	26280119,26280119,26280119	3
induced T-regulatory cell	TNFRSF18	all	cell	cytokine	0.282294954	26280119	1
macrophage	CCL22	all	cell	cytokine	0.292190532	26286732,26286732	2
macrophage	IL6	all	cell	cytokine	0.359212987	26287468,26755162	2
myeloid cell	IL6	all	cell	cytokine	0.259531708	26287468	1
dendritic cell	IL6	all	cell	cytokine	0.552047401	26287468,26364795,26643862,27620720	4
type I NK T cell	IFNG	all	cell	cytokine	0.257969465	26292317	1
monocyte	macrophage inflammatory proteins	all	cell	cytokine	0.250433352	26293297	1
macrophage	macrophage inflammatory proteins	all	cell	cytokine	0.268635165	26293297	1
dendritic cell	IL10	all	cell	cytokine	0.276286702	26297795	1
dendritic cell	IL12	all	cell	cytokine	0.773033039	26297795,26297795,26441144,26630499,26972013,27441725	6
dendritic cell	IL10	all	cell	cytokine	0.733999294	26297795,26297795,26643862,27337150,28159551	5
T cell	IL12	all	cell	cytokine	0.410268032	26297795,26399380	2
lymphocyte	IL10	all	cell	cytokine	0.255841239	26302057	1
natural killer cell	CCR2	all	cell	cytokine	0.407216038	26302933,26302933	2
T cell	CCR6	all	cell	cytokine	0.406074826	26307432,26537724,28005525	3
dendritic cell	CCR6	all	cell	cytokine	0.380364779	26307432,28031342	2
regulatory T cell	CCR6	all	cell	cytokine	0.249089786	26307432	1
granulocyte	CSF3	all	cell	cytokine	0.552876433	26311248,26436651,26755162,26990855,26990855	5
natural killer cell	TNFSF10	all	cell	cytokine	0.529848254	26320191,26320191,26871575,26871575	4
bone marrow cell	IL4	all	cell	cytokine	0.464934633	26333489,28397056	2
monocyte	IL12	all	cell	cytokine	0.277891296	26335787	1
neutrophil	CSF2	all	cell	cytokine	0.493395621	26341401,27456830,27456830,27456830	4
dendritic cell	CSF2RB	all	cell	cytokine	0.256172706	26341401	1
monocyte	CSF2RB	all	cell	cytokine	0.271122984	26341401	1
T cell	IFNB1	all	cell	cytokine	0.224666882	26351279	1
memory T cell	IFNB1	all	cell	cytokine	0.225401542	26351279	1
memory T cell	IFN1	all	cell	cytokine	0.250305155	26351279	1
splenocyte	IFNG	all	cell	cytokine	0.25965388	26355094	1
plasmacytoid dendritic cell	IL6	all	cell	cytokine	0.269157729	26360137	1
myeloid dendritic cell	IL6	all	cell	cytokine	0.269920466	26360137	1
myeloid dendritic cell	TNF	all	cell	cytokine	0.633853116	26360137,26615178,26902728,26902728,26902728	5
macrophage	IFN1	all	cell	cytokine	0.997834867	26363053,26378160,26416280,26416280,26503954,26514383,26651944,26706891,26706891,26706891,26706891,26723518,26895837,27245409,27245409,27792766,27841872	17
neutrophil	IFNB1	all	cell	cytokine	0.258297287	26371124	1
dendritic cell	CCL17	all	cell	cytokine	0.741968267	26371249,26371249,27155791,27250804,27546005,27670239	6
T cell	CCL17	all	cell	cytokine	0.976609253	26371249,26371249,27250804,27250804,27250804,27250804,27250804,27250804,27250804,27250804,27250804	11
dendritic cell	TNFRSF1B	all	cell	cytokine	0.433106072	26382296,26382296	2
plasmacytoid dendritic cell	TNFRSF1B	all	cell	cytokine	0.429348644	26382296,26382296	2
muscle cell	IFN1	all	cell	cytokine	0.459310765	26385431,26385431	2
B cell	IFN1	all	cell	cytokine	0.360080055	26385431,26723518	2
T cell	FLT3LG	all	cell	cytokine	0.406973533	26385522,27798171	2
dendritic cell	TNFRSF1A	all	cell	cytokine	0.295268436	26387622	1
dendritic cell	XCR1	all	cell	cytokine	0.428918551	26389678,28129380	2
conventional dendritic cell	XCR1	all	cell	cytokine	0.493395537	26389678,27861804,27861804	3
stem cell	KIT	all	cell	cytokine	0.325629271	26389678,27925010	2
stem cell	KITLG	all	cell	cytokine	0.26062828	26389678	1
lymphocyte	TNFRSF18	all	cell	cytokine	0.261769677	26391104	1
dendritic cell	TNFRSF18	all	cell	cytokine	0.261737795	26391104	1
regulatory T cell	TNFRSF18	all	cell	cytokine	0.262706957	26391104	1
cytotoxic T cell	TNFRSF18	all	cell	cytokine	0.300500291	26391104,26501838	2
osteoclast	FLT3	all	cell	cytokine	0.693146983	26392589,26392589,26392589,26392589,26392589	5
osteoclast	FLT3LG	all	cell	cytokine	0.27166699	26392589	1
T cell	FLT3	all	cell	cytokine	0.678246773	26392589,26516183,26516183,26516183,27798171	5
regulatory T cell	FLT3	all	cell	cytokine	0.300545174	26392589	1
plasmacytoid dendritic cell	interleukin?12	all	cell	cytokine	0.377664496	26397863,26397863	2
conventional dendritic cell	interleukin?12	all	cell	cytokine	0.360007586	26397863,26397863	2
Langerhans cell	CCL20	all	cell	cytokine	0.636117657	26400278,26400278,26400278,26539556	4
myeloid dendritic cell	CCL22	all	cell	cytokine	0.276398849	26403731	1
professional antigen presenting cell	IL12	all	cell	cytokine	0.337168228	26404487,26404487	2
mast cell	TNF	all	cell	cytokine	0.655012413	26411682,26411682,26411682,26411682,26411682,26411682	6
thymocyte	CCR4	all	cell	cytokine	0.57151148	26417005,26417005,26417005,26417005	4
dendritic cell	CCR4	all	cell	cytokine	0.341704883	26417005,27132989	2
lymphocyte	CCL22	all	cell	cytokine	0.440693376	26432403,26432403	2
regulatory T cell	CCL22	all	cell	cytokine	0.435253453	26432403,26432403	2
macrophage	CSF1R	all	cell	cytokine	0.845003414	26443621,26459636,26751596,26751596,27185163,27601030,27601030	7
intermediate monocyte	CSF1R	all	cell	cytokine	0.330250106	26443621	1
intermediate monocyte	CSF1	all	cell	cytokine	0.476542735	26443621,26443621	2
intermediate monocyte	CSF2	all	cell	cytokine	0.308746421	26443621	1
splenocyte	interferon-alpha	all	cell	cytokine	0.256104099	26450014	1
conventional dendritic cell	CCR7	all	cell	cytokine	0.770720151	26455276,26761436,26761436,26761436,26761436,27051078	6
professional antigen presenting cell	TGFB1	all	cell	cytokine	0.239996133	26458493	1
monocyte	CCR2	all	cell	cytokine	0.727069444	26464217,26626303,27683748,27683748,27828999,27828999	6
dendritic cell	IFN1	all	cell	cytokine	0.594865468	26468541,26651944,26944200,27082754,27605675	5
inflammatory cell	FLT3LG	all	cell	cytokine	0.249162721	26475733	1
myeloid dendritic cell	CSF3	all	cell	cytokine	0.276413913	26483428	1
myeloid dendritic cell	CCL5	all	cell	cytokine	0.270501005	26483428	1
memory B cell	CD40LG	all	cell	cytokine	0.368506815	26497528,26497528	2
follicular dendritic cell	CD40LG	all	cell	cytokine	0.340397516	26497528,26497528	2
splenocyte	IL10	all	cell	cytokine	0.296853671	26501838	1
neutrophil	CXCL1	all	cell	cytokine	0.771163314	26514298,26514298,26514298,26514298,26514298,26514298,26819203	7
plasmacytoid dendritic cell	CXCR4	all	cell	cytokine	0.31607689	26515512	1
Langerhans cell	CXCR4	all	cell	cytokine	0.318280195	26515512	1
dendritic cell	CCL20	all	cell	cytokine	0.746381535	26516183,26516183,26819203,26819203,26826245,27586551	6
dendritic cell	FLT3	all	cell	cytokine	0.5971155	26516183,26516183,27166856,28031342	4
conventional dendritic cell	IFNG	all	cell	cytokine	0.258495283	26521691	1
macrophage dendritic cell progenitor	TNF	all	cell	cytokine	0.303555746	26521691	1
monocyte	IL10	all	cell	cytokine	0.252816491	26522085	1
monocyte	CXCL9	all	cell	cytokine	0.262529472	26522085	1
group 2 innate lymphoid cell	CCL17	all	cell	cytokine	0.704847937	26523868,26523868,26523868,26523868	4
group 2 innate lymphoid cell	IL13	all	cell	cytokine	0.396801517	26523868,26523868	2
T-helper 2 cell	IL13	all	cell	cytokine	0.44069093	26523868,26523868	2
plasmacytoid dendritic cell	IFNA1	all	cell	cytokine	0.485776894	26529416,27233615,27233615	3
lymphocyte	CCL2	all	cell	cytokine	0.353794907	26537724,28222752	2
lymphocyte	CCL3	all	cell	cytokine	0.255784457	26537724	1
lymphocyte	CCL5	all	cell	cytokine	0.254803517	26537724	1
lymphocyte	CCL20	all	cell	cytokine	0.253461973	26537724	1
lymphocyte	CCL21	all	cell	cytokine	0.254574491	26537724	1
lymphocyte	CCR1	all	cell	cytokine	0.255709601	26537724	1
lymphocyte	CCR2	all	cell	cytokine	0.256777286	26537724	1
lymphocyte	CCR5	all	cell	cytokine	0.256777286	26537724	1
lymphocyte	CCR6	all	cell	cytokine	0.265371396	26537724	1
lymphocyte	CCR7	all	cell	cytokine	0.451720738	26537724,28393074,28393074	3
lymphocyte	CCR9	all	cell	cytokine	0.289168043	26537724	1
T cell	CCL2	all	cell	cytokine	0.331038436	26537724,27183580	2
T cell	CCL3	all	cell	cytokine	0.338780514	26537724,26989699	2
T cell	CCL5	all	cell	cytokine	0.743249514	26537724,26612827,28132854,28132854,28132854,28132854	6
T cell	CCL20	all	cell	cytokine	0.459145493	26537724,27036736,27036736	3
T cell	CCR1	all	cell	cytokine	0.247669612	26537724	1
T cell	CCR2	all	cell	cytokine	0.247906445	26537724	1
T cell	CCR5	all	cell	cytokine	0.247906445	26537724	1
Langerhans cell	CCL2	all	cell	cytokine	0.288341755	26539556	1
leukocyte	CCL3	all	cell	cytokine	0.256097028	26541096	1
leukocyte	CCL4	all	cell	cytokine	0.256097028	26541096	1
leukocyte	CCL5	all	cell	cytokine	0.256097028	26541096	1
leukocyte	CXCL9	all	cell	cytokine	0.378884461	26541096,26776522	2
leukocyte	CXCL10	all	cell	cytokine	0.394722224	26541096,26776522	2
leukocyte	CXCL11	all	cell	cytokine	0.260784778	26541096	1
dendritic cell	transforming growth factor	all	cell	cytokine	0.295766481	26547064	1
Langerhans cell	TNFSF11	all	cell	cytokine	0.216456002	26548487	1
Langerhans cell	transforming growth factor beta	all	cell	cytokine	0.216137581	26554892	1
B cell	TNFSF13B	all	cell	cytokine	0.969346303	26558721,26558721,26558721,26558721,26621863,26621863,26621863,26621863,27059595,27121231,27121231,27634199,28275260	13
B cell	TNF	all	cell	cytokine	0.262700603	26558721	1
mononuclear cell	TNFSF13B	all	cell	cytokine	0.573662352	26558721,26558721,26558721,26558721	4
plasmacytoid dendritic cell	TNFSF13B	all	cell	cytokine	0.493281419	26558721,26558721,26558721,26558721	4
myeloid cell	TNFSF13B	all	cell	cytokine	0.502608573	26558721,26558721,26558721,26558721	4
dendritic cell	TNFSF13B	all	cell	cytokine	0.891448673	26558721,26621863,27121231,27121231,27187742,27364554,27364554,27364554	8
plasmacytoid dendritic cell	TNFSF13B	all	cell	cytokine	0.241379366	26558721	1
B cell	CXCL10	all	cell	cytokine	0.250443337	26558721	1
myeloid cell	CXCL10	all	cell	cytokine	0.324268391	26558721	1
hepatocyte	MET	all	cell	cytokine	0.30179635	26561593,26561593	2
hepatocyte	IL6	all	cell	cytokine	0.252931857	26561593	1
hepatocyte	HGF	all	cell	cytokine	0.245995756	26561593	1
cardiac muscle cell	MET	all	cell	cytokine	0.278409011	26561593,26561593	2
fibroblast	transforming growth factor	all	cell	cytokine	0.271997108	26561593	1
macrophage	CXCL10	all	cell	cytokine	0.367793267	26602089,26602089	2
leukocyte	CXCR2	all	cell	cytokine	0.26622591	26603204	1
neutrophil	CXCR2	all	cell	cytokine	0.64769166	26603204,26603204,26603204,26603204,26603204,26603204	6
neutrophil	IL10	all	cell	cytokine	0.449103275	26603204,26603204,26603204	3
common lymphoid progenitor	CXCR2	all	cell	cytokine	0.219679143	26603204	1
common lymphoid progenitor	IL10	all	cell	cytokine	0.260786869	26603204	1
dendritic cell	CSF1	all	cell	cytokine	0.512470611	26606688,27823917,28411277	3
T cell	CXCL9	all	cell	cytokine	0.502676862	26612827,26903480,26903480,26989699	4
T cell	CXCL10	all	cell	cytokine	0.468887014	26612827,26989699,27105736	3
monocyte	CXCL1	all	cell	cytokine	0.372679966	26618488,26618488	2
monocyte	CXCL2	all	cell	cytokine	0.367693472	26618488,26618488	2
natural killer cell	CXCL1	all	cell	cytokine	0.262754155	26618488	1
natural killer cell	CXCL2	all	cell	cytokine	0.256368016	26618488	1
leukocyte	CCL2	all	cell	cytokine	0.254703333	26618488	1
stem cell	CCL2	all	cell	cytokine	0.261821134	26618488	1
natural killer cell	CCL2	all	cell	cytokine	0.250393932	26618488	1
epithelial cell	CCL2	all	cell	cytokine	0.325665216	26618488,26618488	2
hematopoietic stem cell	CCL2	all	cell	cytokine	0.264523324	26618488	1
dendritic cell	CCL2	all	cell	cytokine	0.395882153	26618488,27157410	2
memory B cell	TNFSF13B	all	cell	cytokine	0.357902789	26621863,26621863	2
T cell	TNFSF13B	all	cell	cytokine	0.393958286	26621863,27364554,27634199	3
T follicular helper cell	TNFSF13B	all	cell	cytokine	0.268731476	26621863	1
lymphocyte	CCL27	all	cell	cytokine	0.288129178	26630176	1
innate lymphoid cell	CCL27	all	cell	cytokine	0.295925482	26630176	1
natural killer cell	CCL27	all	cell	cytokine	0.239110343	26630176	1
T cell	CCL27	all	cell	cytokine	0.477475336	26630176,26630176,26630176,26630176,26630176	5
Langerhans cell	CSF1	all	cell	cytokine	0.679545315	26634935,26634935,26634935,26634935,26634935,26634935	6
neutrophil	CSF1	all	cell	cytokine	0.474301475	26634935,26634935,26634935	3
phagocyte	CSF1	all	cell	cytokine	0.28236164	26634935	1
mononuclear phagocyte	CSF1	all	cell	cytokine	0.28236164	26634935	1
monocyte	CCR7	all	cell	cytokine	0.254414238	26640239	1
monocyte	CCR5	all	cell	cytokine	0.44936419	26640239,27828999,27828999	3
monocyte	TNF	all	cell	cytokine	0.425968139	26640239,26641773,26826238	3
monocyte	CXCL8	all	cell	cytokine	0.384218389	26641773,27828999,27828999	3
T cell	TGFB1	all	cell	cytokine	0.573166025	26644347,26644347,27107798,28393074	4
leukocyte	CCR7	all	cell	cytokine	0.812490698	26657283,27207557,27207557,27207557,27207557,28356527	6
mononuclear cell	IL4	all	cell	cytokine	0.853619383	26662415,26974437,26974437,28031109,28031109,28241093,28241093	7
mononuclear cell	CSF1	all	cell	cytokine	0.495997501	26662415,28031109,28031109	3
malignant cell	IL4	all	cell	cytokine	0.224830201	26662415	1
malignant cell	CSF1	all	cell	cytokine	0.263400387	26662415	1
natural killer cell	CCL21	all	cell	cytokine	0.263015466	26673133	1
granulocyte	TNF	all	cell	cytokine	0.281879713	26673542	1
macrophage	TNF	all	cell	cytokine	0.578384083	26673542,26936962,27117406,27919753	4
hematopoietic cell	FLT3	all	cell	cytokine	0.286233407	26681580	1
hematopoietic cell	FLT3LG	all	cell	cytokine	0.28160947	26681580	1
monocyte	IL6	all	cell	cytokine	0.2778027	26683155	1
keratinocyte	CCL17	all	cell	cytokine	0.24679363	26694221	1
Langerhans cell	CCL17	all	cell	cytokine	0.336014634	26694221,26892271	2
monocyte	CCL1	all	cell	cytokine	0.221037155	26694465	1
dendritic cell	CCL1	all	cell	cytokine	0.242231395	26694465	1
macrophage	CXCL13	all	cell	cytokine	0.402925223	26706891,26706891,26706891	3
plasmacytoid dendritic cell	CXCL13	all	cell	cytokine	0.331495915	26706891,26706891	2
B cell	CCR9	all	cell	cytokine	0.214803699	26712806	1
plasma cell	IFN1	all	cell	cytokine	0.308000191	26723518	1
cell in vitro	TNF	all	cell	cytokine	0.267693474	26746143	1
T cell	IL2	all	cell	cytokine	0.917062162	26751016,26751016,26817498,26817498,27147029,27558635,27602789,28082359,28082359	9
cytotoxic T cell	IL2	all	cell	cytokine	0.294555072	26751016	1
cytotoxic T cell	TNF	all	cell	cytokine	0.295872704	26751016	1
dendritic cell	IL2	all	cell	cytokine	0.410326275	26751016,26819204,27602789	3
dendritic cell	CSF1R	all	cell	cytokine	0.682034627	26751596,26751596,26751596,27185163	4
follicular dendritic cell	CSF1R	all	cell	cytokine	0.235095104	26751596	1
neutrophil	IL6	all	cell	cytokine	0.264945182	26755162	1
neutrophil	IFNG	all	cell	cytokine	0.253671714	26755162	1
granulocyte	CCL5	all	cell	cytokine	0.265401306	26755162	1
granulocyte	CCL2	all	cell	cytokine	0.262561154	26755162	1
monocyte	CCL5	all	cell	cytokine	0.262437913	26755162	1
macrophage	CCL5	all	cell	cytokine	0.367604448	26755162,27697725	2
macrophage	CSF3	all	cell	cytokine	0.249614994	26755162	1
T cell	XCR1	all	cell	cytokine	0.545825907	26755602,26755602,26755602,27005831	4
leukocyte	CSF2	all	cell	cytokine	0.385845529	26755822,26990855	2
dendritic cell	IL4	all	cell	cytokine	0.275031791	26758199	1
dendritic cell	CSF1	all	cell	cytokine	0.264002003	26758199	1
osteoclast	TNF	all	cell	cytokine	0.264953382	26762510	1
epithelial cell	TNFRSF11A	all	cell	cytokine	0.321009564	26773232	1
Langerhans cell	TNFRSF11A	all	cell	cytokine	0.246079002	26773232	1
dendritic cell	TNFRSF11A	all	cell	cytokine	0.249379176	26773232	1
dermal dendritic cell	TNFRSF11A	all	cell	cytokine	0.245036606	26773232	1
leukocyte	CCL6	all	cell	cytokine	0.273568397	26776522	1
leukocyte	CCL9	all	cell	cytokine	0.271298546	26776522	1
leukocyte	FAS	all	cell	cytokine	0.22104568	26780774	1
leukocyte	FASLG	all	cell	cytokine	0.236451459	26780774	1
natural killer cell	FASLG	all	cell	cytokine	0.328663679	26780774,26780774	2
dendritic cell	FAS	all	cell	cytokine	0.269712073	26780774	1
dendritic cell	FASLG	all	cell	cytokine	0.264762254	26780774	1
mesenchymal stem cell	IL10	all	cell	cytokine	0.212478196	26794710	1
leukocyte	FLT3	all	cell	cytokine	0.235671364	26812071	1
macrophage	CXCL1	all	cell	cytokine	0.252119211	26819203	1
macrophage	CCL20	all	cell	cytokine	0.361792737	26819203,26819203	2
neutrophil	CCL20	all	cell	cytokine	0.380169717	26819203,26819203	2
dendritic cell	CXCL1	all	cell	cytokine	0.266010959	26819203	1
fibroblast	TNF	all	cell	cytokine	0.288076169	26819204,26819204	2
monocyte	colony?stimulating factor	all	cell	cytokine	0.244686809	26820685	1
monocyte	granulocyte?macrophage colony?stimulating factor	all	cell	cytokine	0.232438594	26820685	1
monocyte	IFN1	all	cell	cytokine	0.764264129	26826238,27338297,27338297,27338297,27863141,27863141,27863141	7
epithelial cell	CCL20	all	cell	cytokine	0.267548046	26826245	1
bronchial epithelial cell	CCL20	all	cell	cytokine	0.263176885	26826245	1
monocyte	CCL20	all	cell	cytokine	0.284297198	26826245	1
leukocyte	CCL20	all	cell	cytokine	0.304791542	26826245	1
T-helper 1 cell	IL1B	all	cell	cytokine	0.264579402	26841832	1
keratinocyte	IFNG	all	cell	cytokine	0.287817004	26849645	1
dendritic cell	ACKR3	all	cell	cytokine	0.258041714	26851221	1
T cell	IL33	all	cell	cytokine	0.294493643	26864661	1
inflammatory cell	IL33	all	cell	cytokine	0.283386512	26864661	1
myeloid cell	FLT3LG	all	cell	cytokine	0.266830477	26865269	1
inflammatory cell	IL6	all	cell	cytokine	0.255844528	26890107	1
mononuclear cell	IFNG	all	cell	cytokine	0.323017216	26891975,26891975	2
neoplastic cell	IFNG	all	cell	cytokine	0.356745908	26891975,27405489	2
Langerhans cell	CCL22	all	cell	cytokine	0.272030391	26892271	1
myeloid dendritic cell	IL12	all	cell	cytokine	0.247590104	26902728	1
conventional dendritic cell	FLT3	all	cell	cytokine	0.448964295	26903243,26903243,27861804	3
dendritic cell	TNFSF10	all	cell	cytokine	0.265455772	26903480	1
dendritic cell	CXCL9	all	cell	cytokine	0.508500002	26903480,26903480,27709605	3
T cell	TNFSF10	all	cell	cytokine	0.280608915	26903480	1
T cell	IL7	all	cell	cytokine	0.757656331	26910342,26910342,26910342,27447484,27447484	5
innate lymphoid cell	IL23	all	cell	cytokine	0.232276586	26912904	1
peripheral blood stem cell	CSF2	all	cell	cytokine	0.355431448	26913420,26913420	2
stem cell	CSF2	all	cell	cytokine	0.335824285	26913420,26990855	2
epithelial cell	TNFRSF11B	all	cell	cytokine	0.263160929	26923114	1
epithelial cell	TNFSF11	all	cell	cytokine	0.417556534	26923114,26923114,26923114	3
medullary thymic epithelial cell	TNFRSF11B	all	cell	cytokine	0.25813638	26923114	1
medullary thymic epithelial cell	TNFSF11	all	cell	cytokine	0.400394686	26923114,26923114,26923114	3
neutrophil	CD40LG	all	cell	cytokine	0.274702798	26935338	1
T cell	interleukin?12	all	cell	cytokine	0.296583216	26936017,26936017	2
macrophage	CXCR2	all	cell	cytokine	0.271479453	26941109	1
professional antigen presenting cell	CCL21	all	cell	cytokine	0.311105509	26976955,26976955	2
endothelial cell	CCL21	all	cell	cytokine	0.267584703	26976955,26976955	2
endothelial cell of lymphatic vessel	CCL21	all	cell	cytokine	0.256065754	26976955,26976955	2
professional antigen presenting cell	CCL19	all	cell	cytokine	0.33182658	26976955,26976955	2
stromal cell	CCL19	all	cell	cytokine	0.265195694	26976955	1
splenocyte	CXCL9	all	cell	cytokine	0.283678821	26989699	1
splenocyte	CXCL10	all	cell	cytokine	0.284951972	26989699	1
splenocyte	CCL3	all	cell	cytokine	0.276657896	26989699	1
stem cell	CSF3	all	cell	cytokine	0.55530271	26990855,26990855,26990855,26990855	4
leukocyte	CSF3	all	cell	cytokine	0.352556762	26990855,26990855	2
T cell	CSF3	all	cell	cytokine	0.537382036	26990855,26990855,26990855,26990855	4
regulatory T cell	CSF3	all	cell	cytokine	0.250276616	26990855	1
CD8-positive, alpha-beta cytotoxic T cell	CSF3	all	cell	cytokine	0.366460521	26990855,26990855	2
plasmacytoid dendritic cell	CCR7	all	cell	cytokine	0.287835641	26991804,27421624	2
dendritic cell	CCL3	all	cell	cytokine	0.269681881	26994221	1
dendritic cell	CCL4	all	cell	cytokine	0.258404317	26994221	1
dendritic cell	CCR5	all	cell	cytokine	0.288258597	26994221	1
T cell	TNFSF9	all	cell	cytokine	0.561977113	27004934,27004934,27004934,27895174	4
T cell	XCL1	all	cell	cytokine	0.42176672	27005831,27005831,28129380	3
professional antigen presenting cell	CCR7	all	cell	cytokine	0.255185967	27031839	1
T cell	IL4	all	cell	cytokine	0.269740382	27034374	1
conventional dendritic cell	CCR5	all	cell	cytokine	0.260928401	27051078	1
dendritic cell	TNFRSF14	all	cell	cytokine	0.221000911	27053605	1
endothelial cell of lymphatic vessel	CCL16	all	cell	cytokine	0.311711467	27063077,27063077	2
endothelial cell of lymphatic vessel	TNF	all	cell	cytokine	0.307357353	27063077,27063077	2
endothelial cell	CCL16	all	cell	cytokine	0.322113942	27063077,27063077	2
endothelial cell	TNF	all	cell	cytokine	0.296674743	27063077,27063077	2
endothelial cell of vascular tree	CCL16	all	cell	cytokine	0.24980839	27063077	1
endothelial cell of vascular tree	TNF	all	cell	cytokine	0.234479312	27063077	1
T cell	CCL25	all	cell	cytokine	0.298309741	27080036	1
professional antigen presenting cell	IFN1	all	cell	cytokine	0.335437677	27082754,27082754	2
mature conventional dendritic cell	IFN1	all	cell	cytokine	0.247673914	27082754	1
keratinocyte	IL22	all	cell	cytokine	0.267287597	27088907	1
thymocyte	IL22	all	cell	cytokine	0.293438164	27088907	1
dendritic cell	IL22	all	cell	cytokine	0.278933182	27088907	1
innate lymphoid cell	IL22	all	cell	cytokine	0.285000181	27088907	1
T follicular helper cell	IL2	all	cell	cytokine	0.47213547	27096318,27096318,27147029	3
neutrophil	FLT3LG	all	cell	cytokine	0.358289355	27096321,27096321	2
T cell	TNFRSF14	all	cell	cytokine	0.747519531	27103745,27103745,27103745,27103745,27103745,27103745	6
B cell	TNFRSF14	all	cell	cytokine	0.848570912	27103745,27103745,27103745,27103745,27103745,27103745,27103745,27103745,27103745	9
phagocyte	CCL2	all	cell	cytokine	0.411448501	27105208,28298522	2
induced T-regulatory cell	TGFB1	all	cell	cytokine	0.355208059	27107798,27107798	2
effector T cell	TGFB1	all	cell	cytokine	0.274611296	27107798	1
induced T-regulatory cell	TNF	all	cell	cytokine	0.254381875	27107798	1
eosinophil	IL4	all	cell	cytokine	0.285675648	27117506	1
myeloid dendritic cell	TNFSF13B	all	cell	cytokine	0.39609691	27121231,27121231	2
T-helper 17 cell	CCR4	all	cell	cytokine	0.338598134	27132989,27132989	2
T-helper 17 cell	CCR6	all	cell	cytokine	0.250458649	27132989	1
effector T cell	CCR4	all	cell	cytokine	0.295513824	27132989	1
B cell	CXCR5	all	cell	cytokine	0.286696246	27147029,27244229	2
T cell	IL21R	all	cell	cytokine	0.279069735	27165599	1
B cell	IL21R	all	cell	cytokine	0.291066921	27165599	1
plasmacytoid dendritic cell	CCR9	all	cell	cytokine	0.250772407	27166946	1
regulatory T cell	CCR9	all	cell	cytokine	0.257663207	27166946	1
B cell	CCR6	all	cell	cytokine	0.350981274	27174992,27174992	2
dendritic cell	TNFSF13	all	cell	cytokine	0.525707714	27187742,27364554,27364554	3
follicular dendritic cell	TNFSF13B	all	cell	cytokine	0.252313947	27187742	1
follicular dendritic cell	TNFSF13	all	cell	cytokine	0.279319562	27187742	1
follicular dendritic cell	TNF	all	cell	cytokine	0.266763678	27187742	1
fibroblast	CXCL12	all	cell	cytokine	0.332586212	27196738,27196738	2
skin fibroblast	CXCL12	all	cell	cytokine	0.254768275	27196738	1
macrophage	CCR7	all	cell	cytokine	0.428806575	27207557,27207557	2
B cell	CCR7	all	cell	cytokine	0.416673872	27207557,27207557	2
B cell	IFNAR1	all	cell	cytokine	0.298575422	27226090	1
myeloid dendritic cell	CXCL10	all	cell	cytokine	0.279935795	27226579	1
mesenchymal stem cell	FLT3	all	cell	cytokine	0.399324849	27233615,27233615	2
stem cell	FLT3	all	cell	cytokine	0.283067233	27233615	1
mesenchymal stem cell	IFNA1	all	cell	cytokine	0.377003011	27233615,27233615	2
mesenchymal stem cell	FLT3LG	all	cell	cytokine	0.37966263	27233615,27233615	2
conventional dendritic cell	IFNAR1	all	cell	cytokine	0.409193419	27233962,27233962	2
monocyte	CXCR5	all	cell	cytokine	0.241779322	27244229	1
natural killer cell	CXCR5	all	cell	cytokine	0.249374363	27244229	1
classical monocyte	CXCR5	all	cell	cytokine	0.241779322	27244229	1
dendritic cell	CXCR5	all	cell	cytokine	0.226725044	27244229	1
regulatory T cell	CXCR5	all	cell	cytokine	0.237209848	27244229	1
memory T cell	CXCR5	all	cell	cytokine	0.282620597	27244229,27244229	2
conventional dendritic cell	CCL17	all	cell	cytokine	0.959550148	27250804,27250804,27250804,27250804,27250804,27250804,27250804,27250804,27250804,27250804,27250804	11
mononuclear cell	CCL17	all	cell	cytokine	0.247495507	27250804	1
macrophage dendritic cell progenitor	IL32	all	cell	cytokine	0.294803298	27297389	1
monocyte	IL32	all	cell	cytokine	0.288643029	27297389	1
dendritic cell	IL32	all	cell	cytokine	0.289577691	27297389	1
conventional dendritic cell	KIT	all	cell	cytokine	0.294480315	27311059,27311059,27311059	3
monocyte	KIT	all	cell	cytokine	0.204488994	27311059	1
basophil	IL4	all	cell	cytokine	0.448501834	27315109,27315109,27315109	3
neoplastic cell	CCR10	all	cell	cytokine	0.254425277	27325649	1
T cell	CCR10	all	cell	cytokine	0.260570346	27325649	1
mononuclear cell	IL10	all	cell	cytokine	0.661799271	27342516,27342516,27342516,27342516	4
stromal cell	IFNAR1	all	cell	cytokine	0.25754699	27344341	1
dendritic cell	IFNAR1	all	cell	cytokine	0.261255715	27344341	1
macrophage	FLT3	all	cell	cytokine	0.236428856	27362493	1
T cell	TNFSF13	all	cell	cytokine	0.270961547	27364554	1
T cell	TNFRSF13B	all	cell	cytokine	0.250588819	27364554	1
egg cell	IL4	all	cell	cytokine	0.309985517	27374298	1
T-helper 2 cell	IL4	all	cell	cytokine	0.269737566	27374298	1
T-helper 1 cell	IL4	all	cell	cytokine	0.294352126	27374298	1
T cell	CCL19	all	cell	cytokine	0.54057216	27383184,27383184,27383184,27658741	4
myeloid dendritic cell	CCL19	all	cell	cytokine	0.279085995	27383184	1
T cell	FAS	all	cell	cytokine	0.328332519	27391055,27391055	2
T cell	IL22	all	cell	cytokine	0.267934609	27392084	1
T cell	interleukin-35	all	cell	cytokine	0.264401793	27392084	1
bone marrow cell	CSF1	all	cell	cytokine	0.269697169	27404290	1
alveolar macrophage	CSF2	all	cell	cytokine	0.288399853	27404290	1
mesenchymal stem cell	IFNG	all	cell	cytokine	0.261546045	27405489	1
monocyte	PF4	all	cell	cytokine	0.646704901	27411481,27828999,27828999,27828999	4
leukocyte	PF4	all	cell	cytokine	0.296948717	27411481,27411481	2
T cell	CSF1	all	cell	cytokine	0.247588126	27415582	1
granulocyte	CSF2RA	all	cell	cytokine	0.267008249	27456830	1
monocyte	CSF2RA	all	cell	cytokine	0.267008249	27456830	1
granulocyte monocyte progenitor cell	CSF2RA	all	cell	cytokine	0.268312417	27456830	1
natural killer cell	CXCR3	all	cell	cytokine	0.245649734	27489267	1
natural killer cell	CCL5	all	cell	cytokine	0.281514799	27489267	1
natural killer cell	IFNG	all	cell	cytokine	0.359127306	27489267,27548133	2
cell in vitro	IFNG	all	cell	cytokine	0.265089502	27510585	1
keratinocyte	IFN1	all	cell	cytokine	0.389135301	27511730,27511730	2
microglial cell	IFN1	all	cell	cytokine	0.390622284	27511730,27511730	2
T cell	IFNAR1	all	cell	cytokine	0.293091791	27513522,27513522	2
B cell	IFNA1	all	cell	cytokine	0.452776955	27522115,27522115,27522115	3
lymphocyte	IFNA1	all	cell	cytokine	0.337461957	27522115,27522115	2
dendritic cell	IFNA1	all	cell	cytokine	0.299835507	27522115,27522115	2
plasmacytoid dendritic cell	IFNA1	all	cell	cytokine	0.298919462	27522115,27522115	2
T cell	CXCL1	all	cell	cytokine	0.393499682	27525971,27525971	2
leukocyte	KIT	all	cell	cytokine	0.273134131	27531529	1
dendritic cell	CCL19	all	cell	cytokine	0.273530931	27546005	1
mature conventional dendritic cell	CCL19	all	cell	cytokine	0.268469618	27546005	1
mature conventional dendritic cell	CCL17	all	cell	cytokine	0.303369562	27546005	1
native cell	IFNG	all	cell	cytokine	0.279416793	27548133	1
dendritic cell	IL2	all	cell	cytokine	0.279718136	27558635	1
phagocyte	CX3CL1	all	cell	cytokine	0.249941749	27569723	1
macrophage	CX3CL1	all	cell	cytokine	0.248457704	27569723	1
dendritic cell	CX3CL1	all	cell	cytokine	0.3165603	27569723,27569723	2
lymphocyte	IFNG	all	cell	cytokine	0.206016737	27577059	1
cytotoxic T cell	IFNG	all	cell	cytokine	0.19744566	27577059	1
myeloid cell	CSF1R	all	cell	cytokine	0.351608441	27601030,27601030	2
granulocyte monocyte progenitor cell	CSF1	all	cell	cytokine	0.266454704	27601030,27601030	2
stem cell	IL2	all	cell	cytokine	0.253953863	27602789	1
mononuclear cell	IL2	all	cell	cytokine	0.234246009	27602789	1
dendritic cell	IL1RN	all	cell	cytokine	0.285166568	27606717	1
leukocyte	IL17A	all	cell	cytokine	0.269106146	27641439	1
cholangiocyte	IL17RA	all	cell	cytokine	0.288617819	27641439	1
macrophage	IL17RA	all	cell	cytokine	0.303510351	27641439	1
regulatory T cell	CCR7	all	cell	cytokine	0.350030561	27658741,28393074	2
regulatory T cell	CCL19	all	cell	cytokine	0.239257577	27658741	1
granulocyte	colony?stimulating factor	all	cell	cytokine	0.284109076	27666020	1
granulocyte	macrophage colony?stimulating factor	all	cell	cytokine	0.279969196	27666020	1
macrophage	colony?stimulating factor	all	cell	cytokine	0.284058838	27666020	1
macrophage	macrophage colony?stimulating factor	all	cell	cytokine	0.284058838	27666020	1
macrophage	MIF	all	cell	cytokine	0.724084548	27666391,27666391,27699180,27699180,27699180	5
dendritic cell	MIF	all	cell	cytokine	0.278476876	27666391	1
myeloid cell	CCR7	all	cell	cytokine	0.385971058	27668800,27668800	2
myeloid cell	CCL19	all	cell	cytokine	0.277448192	27668800	1
dendritic cell	CCR2	all	cell	cytokine	0.636021967	27683748,27683748,27933701,27933701	4
T-helper 17 cell	interleukin 17	all	cell	cytokine	0.264873324	27686093	1
dendritic cell	MIF	all	cell	cytokine	0.264505031	27699180	1
T cell	MIF	all	cell	cytokine	0.299198998	27699180	1
dendritic cell	IFNB1	all	cell	cytokine	0.352978808	27709605,27709605	2
osteoclast	IL17A	all	cell	cytokine	0.26460585	27765615	1
lymphocyte	IL2	all	cell	cytokine	0.381492217	27774933,27774933	2
malignant cell	CSF2	all	cell	cytokine	0.722075574	27797716,27797716,27797716,27797716,28303764,28303764	6
classical monocyte	CSF2	all	cell	cytokine	0.258065043	27799620	1
T cell	Interleukin-17	all	cell	cytokine	0.225417794	27816055	1
natural killer cell	IFN1	all	cell	cytokine	0.300333746	27821119	1
macrophage	PF4	all	cell	cytokine	0.493385276	27828999,27828999,27828999	3
monocyte	PF4V1	all	cell	cytokine	0.66701673	27828999,27828999,27828999,27828999,27828999	5
macrophage	PF4V1	all	cell	cytokine	0.286051169	27828999	1
dendritic cell	PF4	all	cell	cytokine	0.306752644	27828999	1
dendritic cell	PF4V1	all	cell	cytokine	0.285987777	27828999	1
monocyte	CXCR3	all	cell	cytokine	0.440329125	27828999,27828999,27828999,27828999	4
monocyte	CCL22	all	cell	cytokine	0.262372226	27828999	1
myeloid dendritic cell	IFNB1	all	cell	cytokine	0.448327782	27836182,27836182,27836182	3
epithelial cell	TNFSF10	all	cell	cytokine	0.262841911	27836899	1
respiratory epithelial cell	TNFSF10	all	cell	cytokine	0.258473936	27836899	1
cell in vitro	TNFSF10	all	cell	cytokine	0.235589605	27836899	1
plasmacytoid dendritic cell	XCR1	all	cell	cytokine	0.250903942	27837108	1
malignant cell	TNF	all	cell	cytokine	0.242651853	27841872	1
neoplastic cell	IFN1	all	cell	cytokine	0.385672749	27841872,27841872	2
T follicular helper cell	CXCL13	all	cell	cytokine	0.70478744	27852854,27852854,27852854,27852854,27852854	5
B cell	CXCL13	all	cell	cytokine	0.957084903	27852854,27852854,27852854,27852854,27852854,27974458,27974458,28275192,28275192	9
plasma cell	CXCL13	all	cell	cytokine	0.274556657	27852854	1
monocyte	FLT3LG	all	cell	cytokine	0.46239057	27861804,27861804	2
classical monocyte	IFN1	all	cell	cytokine	0.457489448	27863141,27863141,27863141	3
inflammatory cell	IFN1	all	cell	cytokine	0.243296541	27863141	1
dendritic cell	IL1	all	cell	cytokine	0.231425192	27878306	1
helper T cell	IL6	all	cell	cytokine	0.29726908	27893700	1
fibroblast	TNFSF9	all	cell	cytokine	0.259784544	27895174	1
memory T cell	TNFSF9	all	cell	cytokine	0.268524804	27895174	1
T cell	IL1	all	cell	cytokine	0.253221413	27902420	1
T cell	IL1RN	all	cell	cytokine	0.251149037	27902420	1
hematopoietic stem cell	KIT	all	cell	cytokine	0.236786858	27925010	1
Langerhans cell	TNF	all	cell	cytokine	0.263677891	28011143	1
T cell	CD40LG	all	cell	cytokine	0.240627237	28012161	1
mononuclear cell	FLT3	all	cell	cytokine	0.304890022	28102569,28102569	2
plasmacytoid dendritic cell	FLT3	all	cell	cytokine	0.288587822	28102569	1
blood cell	XCR1	all	cell	cytokine	0.297635411	28129380	1
blood cell	XCL1	all	cell	cytokine	0.261944208	28129380	1
natural killer cell	XCL1	all	cell	cytokine	0.263980263	28129380	1
melanocyte	CXCL12	all	cell	cytokine	0.26613294	28132854	1
melanocyte	CCL5	all	cell	cytokine	0.25538481	28132854	1
professional antigen presenting cell	CXCL12	all	cell	cytokine	0.367916112	28132854,28132854	2
professional antigen presenting cell	CCL5	all	cell	cytokine	0.358930542	28132854,28132854	2
T cell	CXCL12	all	cell	cytokine	0.585879098	28132854,28132854,28132854,28132854	4
lymphocyte	IFN1	all	cell	cytokine	0.264151685	28222752	1
epithelial cell	IFNG	all	cell	cytokine	0.279195724	28241053	1
epithelial cell	TNF	all	cell	cytokine	0.287173231	28241053	1
stromal cell	CXCL13	all	cell	cytokine	0.472832431	28275192,28275192	2
B cell	TNFSF11	all	cell	cytokine	0.259879885	28275260	1
phagocyte	CCL7	all	cell	cytokine	0.30960641	28298522	1
phagocyte	CCR2	all	cell	cytokine	0.323490886	28298522	1
mononuclear phagocyte	CCL2	all	cell	cytokine	0.309578725	28298522	1
mononuclear phagocyte	CCL7	all	cell	cytokine	0.306253583	28298522	1
mononuclear phagocyte	CCR2	all	cell	cytokine	0.320703417	28298522	1
myeloid cell	CSF2	all	cell	cytokine	0.306003242	28303764	1
bone marrow cell	FLT3	all	cell	cytokine	0.24982283	28314222	1
bone marrow cell	FLT3LG	all	cell	cytokine	0.24542821	28314222	1
mature conventional dendritic cell	CSF2	all	cell	cytokine	0.331528432	28341814	1
lymphocyte	TGFB1	all	cell	cytokine	0.251262005	28393074	1
regulatory T cell	TGFB1	all	cell	cytokine	0.247402148	28393074	1
eosinophil	CXCL10	all	cell	cytokine	0.849630863	28426135,28426135,28426135,28426135,28426135,28426135	6
mesenchymal cell	TNFSF11	all	cell	cytokine	0.270337451	28436956	1
mesenchymal cell	CCL20	all	cell	cytokine	0.277306348	28436956	1
monocyte	transforming growth factor	all	cell	cytokine	0.225115297	28512190	1
tolerogenic dendritic cell	IL33	all	cell	cytokine	0.000337041	26864661	1
tolerogenic dendritic cell	TGFB1	all	cell	cytokine	0.000337041	27667787,27667787	2
regulatory dendritic cell	CCL8	all	cell	cytokine	0.000337041	25819543	1
myeloid-derived suppressor cell	IL10	all	cell	cytokine	0.000337041	25990434,25990434,25990434	3
myeloid-derived suppressor cell	TNFRSF1A	all	cell	cytokine	0.000337041	26896171	1
myeloid-derived suppressor cell	TNFRSF1B	all	cell	cytokine	0.000337041	26896171	1
myeloid-derived suppressor cell	CXCL2	all	cell	cytokine	0.000337041	25134787	1
myeloid-derived suppressor cell	TNF	all	cell	cytokine	0.000337041	26896171	1
